# Supplementary material for: Exploration of the anticancer efficacy of a novel 1,3-thiazole analog in an ehrlich ascites carcinoma model: in vivo and in silico insights into hepatorenal protective potentials via the modulation of apoptosis, oxidative stress and inflammation
Source: RSC Adv. 2025 Jun 13;15(25):20143–67. doi: 10.1039/d5ra01014d (PMC12163905; doi:10.1039/d5ra01014d)
Supplement: RA-015-D5RA01014D-s006 [file RA-015-D5RA01014D-s006.txt]

File Name : b-actin.tiff

Caption :  effect of bthp treatment (5 mg/kg) on the protein expression of the apoptotic markers β-actin

File Name : bax-2.tiff

Caption :  effect of bthp treatment (5 mg/kg) on the protein expression of the apoptotic markers bax

File Name : bcl-2.tiff

Caption :  effect of bthp treatment (5 mg/kg) on the protein expression of the apoptotic markers bcl-2

File Name : caspase3.tiff

Caption :  effect of bthp treatment (5 mg/kg) on the protein expression of the apoptotic markers caspase3

File Name : cytochrome c.tiff

Caption :  effect of bthp treatment (5 mg/kg) on the protein expression of the apoptotic markers cytochrome c

File Name : p53.tiff

Caption :  effect of bthp treatment (5 mg/kg) on the protein expression of the apoptotic markers p53
